# Supplementary material for: Recombinant Antigens Based on Non-Glycosylated Regions from RBD SARS-CoV-2 as Potential Vaccine Candidates against COVID-19
Source: Vaccines (Basel). 2021 Aug 20;9(8):928. doi: 10.3390/vaccines9080928 (PMC8402574; doi:10.3390/vaccines9080928)
Supplement: Supplementary file 1 [file vaccines-09-00928-s001.zip]

Archive with 1 entries (1 files):
- vaccines-1309729-supplementary.pdf
